# Supplementary material for: The Impact of Biomedical Engineering on the Development of Minimally Invasive Cardio-Thoracic Surgery
Source: J Clin Med. 2021 Aug 28;10(17):3877. doi: 10.3390/jcm10173877 (PMC8432110; doi:10.3390/jcm10173877)
Supplement: Supplementary file 1 [file jcm-10-03877-s001.zip]

Archive with 1 entries (1 files):
- jcm-1318950-supplementary.pdf
